# Supplementary material for: Understanding Physicochemical Mechanisms of Sequential Infiltration Synthesis toward Rational Process Design for Uniform Incorporation of Metal Oxides
Source: Sensors (Basel). 2022 Aug 16;22(16):6132. doi: 10.3390/s22166132 (PMC9416371; doi:10.3390/s22166132)
Supplement: Supplementary file 1 [file sensors-22-06132-s001.zip]

Archive with 1 entries (1 files):
- sensors-1809134-supplementary.pdf
